# Supplementary material for: Apolipoprotein-CIII O-Glycosylation Is Associated with Micro- and Macrovascular Complications of Type 2 Diabetes
Source: Int J Mol Sci. 2024 May 14;25(10):5365. doi: 10.3390/ijms25105365 (PMC11121677; doi:10.3390/ijms25105365)
Supplement: Supplementary file 1 [file ijms-25-05365-s001.zip]

Archive with 2 entries (2 files):
- Supplementary Tables.xlsx
- supplemetary Figure.pdf
