# Supplementary material for: Apolipoprotein-CIII O-Glycosylation Is Associated with Micro- and Macrovascular Complications of Type 2 Diabetes
Source: Int J Mol Sci. 2024 May 14;25(10):5365. doi: 10.3390/ijms25105365 (PMC11121677; doi:10.3390/ijms25105365)
Supplement: Supplementary file 1 [file ijms-25-05365-s001.zip › Supplementary Tables.xlsx]

## Sheet: Title
Apolipoprotein-CIII O-glycosylation is associated with micro- and macrovascular complications of type 2 diabetes
Annemieke Naber*1, Daniel Demus*2, Roderick Slieker3,4, Simone Nicolardi2, Joline W.J. Beulens4,5, Petra J.M. Elders6, Aloysius G. Lieverse7, Eric J.G. Sijbrands1, Leen M. ’t Hart3,4,5,8, Manfred Wuhrer2, Mandy van Hoek1
* These authors contributed equally.
1 Department of Internal Medicine, Erasmus MC University Medical Center Rotterdam, Netherlands
2 Center for Proteomics and Metabolomics, Leiden University Medical Center, the Netherlands
3 Department of Cell and Chemical Biology, Leiden University Medical Center, the Netherlands
4 Department of Epidemiology and Data Science, Amsterdam UMC, location Vrije Universiteit Amsterdam, the Netherlands
5 Amsterdam Public Health, Amsterdam Cardiovascular Sciences, Amsterdam, The Netherlands
6 Department of General Practice, Amsterdam Public Health Institute, Amsterdam UMC, location VUmc, Amsterdam, the Netherlands
7 Department of Internal Medicine, Maxima Medical Center, Eindhoven, the Netherlands
8 Department of Biomedical Data Science, section Molecular Epidemiology, Leiden University Medical Center, the Netherlands

## Sheet: Suppl Table 1
Supplementary Table 1. Number of missings per variable.
	DiaGene		DCS Hoorn
Variable	Number	Percentage	Number	Percentage
Sex	0	0	0	0
Age	0	0	0	0
Duration of diabetes	105	6.68364	37	0.684298
BMI	107	6.81095	39	0.721287
HbA1c	78	4.96499	107	1.97892
Systolic blood pressure	105	6.68364	76	1.40559
Diastolic blood pressure	104	6.61999	76	1.40559
Mean arterial pressure	105	6.68364	76	1.40559
Creatinine	102	6.49268	113	2.08988
HDL-cholesterol	80	5.0923	103	1.90494
non-HDL-cholesterol	80	5.0923	104	1.92343
LDL-cholesterol	102	6.49268	194	3.58794
Total cholesterol	77	4.90134	98	1.81247
Triglycerides	79	5.02864	100	1.84945
Lipid lowering medication	97	6.17441	0	0
Insulin or analogues	97	6.17441	0	0
Smoking	149	9.4844	183	3.3845

## Sheet: Suppl Table 2
Supplementary Table 2. Measures of heterogeniety.
Retinopathy
		Prevalence		Incidence
		Model 1	Model 2	Model 1	Model 2
uniqID	rsID (dbSNP build 146)	I2	I2	I2	I2
1:230294715:A:C	rs4846913	0	0.459	0	0.511
1:230286016:C:T	rs35498929	0	0	0.756	0.652
1:230416320:C:T	rs3213497	0.104	0.496	0	0
2:27686480:A:G	rs67086575	0	0	0	0.116
Nephropathy		Prevalence		Indicence
		Model 1	Model 2	Model 1	Model 2
uniqID	rsID (dbSNP build 146)	I2	I2	I2	I2
1:230294715:A:C	rs4846913	0	0	0.269796	0.0439861
1:230286016:C:T	rs35498929	0	0	0	0
1:230416320:C:T	rs3213497	0	0	0	0
2:27686480:A:G	rs67086575	0.605463	0.495164	0	0
Macrovascular complications		Prevalence		Indicence
		Model 1	Model 2	Model 1	Model 2
uniqID	rsID (dbSNP build 146)	I2	I2	I2	I2
1:230294715:A:C	rs4846913	0	0	0	0
1:230286016:C:T	rs35498929	0.390241	0.415458	0	0
1:230416320:C:T	rs3213497	0.132345	0	0.567633	0.680796
2:27686480:A:G	rs67086575	0	0	0.640416	0.406337

## Sheet: Suppl Table 3
Supplementary Table 3. Association of apo-CIII proteoforms with prevalent and incident complications of type 2 diabetes, sensitivity analyses in the DiaGene cohort
Bold for p<0.05; bold and underlined for p<0.05/4=0.013
	Prevalence										Incidence
Retinopathy	Sens. Lipid Meds				Sens. Insulin use					Retinopathy	Sens. Lipid Meds				Sens. Insulin use
		95% C.I. for beta				95% C.I. for beta						95% C.I. for beta				95% C.I. for beta
Proteoform	Beta	lower	upper	p-value	Beta	lower	upper	p-value		Proteoform	Beta	lower	upper	p-value	Beta	lower	upper	p-value
Apo-CIII0a	8.93503	0.314255	17.5558	0.0422134	4.11457	-3.78403	12.0132	0.307236		Apo-CIII0a	3.21882	-5.72771	12.1653	0.480706	-3.15128	-11.8762	5.57362	0.479004
Apo-CIII0c	-3.20242	-9.04922	2.64439	0.283039	-3.90074	-9.43092	1.62944	0.166825		Apo-CIII0c	-4.78837	-10.8494	1.27264	0.121506	-5.49966	-11.4261	0.426733	0.0689365
Apo-CIII1	-4.35537	-8.77136	0.0606235	0.0532292	-5.48814	-9.62639	-1.34989	0.00934307		Apo-CIII1	-2.04104	-6.52937	2.44729	0.372769	-2.07649	-6.38616	2.23318	0.344988
Apo-CIII2	3.46031	0.0652093	6.8554	0.0457592	4.32902	1.12486	7.53318	0.00809846		Apo-CIII2	2.52703	-0.963545	6.0176	0.155894	2.82047	-0.515617	6.15656	0.0975118
	Prevalence										Incidence
Nephropathy	Sens. Lipid Meds				Sens. Insulin use					Nephropathy	Sens. Lipid Meds				Sens. Insulin use
		95% C.I. for beta				95% C.I. for beta						95% C.I. for beta				95% C.I. for beta
Proteoform	Beta	lower	upper	p-value	Beta	lower	upper	p-value		Proteoform	Beta	lower	upper	p-value	Beta	lower	upper	p-value
Apo-CIII0a	2.50431	-5.09424	10.1029	0.518305	0.331591	-7.1209	7.78408	0.930507		Apo-CIII0a	-3.99823	-12.5469	4.55047	0.359312	-5.17872	-13.5489	3.19141	0.225261
Apo-CIII0c	0.883086	-4.08831	5.85448	0.727724	0.377622	-4.52758	5.28282	0.880066		Apo-CIII0c	-0.669289	-5.9978	4.65922	0.805542	-0.131169	-5.46635	5.20402	0.961567
Apo-CIII1	-2.46047	-6.33447	1.41353	0.213197	-3.32269	-7.13492	0.489535	0.0875841		Apo-CIII1	-2.56583	-6.78966	1.658	0.233806	-2.94876	-7.08018	1.18265	0.161872
Apo-CIII2	1.38284	-1.59365	4.35933	0.36252	2.01468	-0.903327	4.9327	0.175985		Apo-CIII2	1.32402	-1.97096	4.61899	0.430947	1.40203	-1.84681	4.65087	0.397654
	Prevalence										Incidence
Neuropathy	Sens. Lipid Meds				Sens. Insulin use					Neuropathy	Sens. Lipid Meds				Sens. Insulin use
		95% C.I. for beta				95% C.I. for beta						95% C.I. for beta				95% C.I. for beta
Proteoform	Beta	lower	upper	p-value	Beta	lower	upper	p-value		Proteoform	Beta	lower	upper	p-value	Beta	lower	upper	p-value
Apo-CIII0a	5.60152	-4.34159	15.5446	0.269524	5.25498	-4.57876	15.0887	0.294928		Apo-CIII0a	-5.90976	-14.6382	2.81872	0.1845	-6.02276	-14.551	2.5055	0.166313
Apo-CIII0c	0.924473	-5.57158	7.42053	0.7803	1.06136	-5.41434	7.53707	0.748031		Apo-CIII0c	2.16079	-2.94948	7.27106	0.407253	3.52721	-1.45714	8.51156	0.165447
Apo-CIII1	7.93267	2.48678	13.3786	0.00430435	8.19029	2.74094	13.6396	0.00322129		Apo-CIII1	0.297071	-4.00063	4.59477	0.892233	0.637165	-3.54241	4.81674	0.765099
Apo-CIII2	-5.06137	-9.20878	-0.913954	0.0167626	-5.22083	-9.349	-1.09266	0.013185		Apo-CIII2	-1.23633	-4.53898	2.06633	0.463132	-1.98111	-5.20208	1.23986	0.228007
	Prevalence										Incidence
Cardiovascular disease	Sens. Lipid Meds				Sens. Insulin use					Cardiovascular disease	Sens. Lipid Meds				Sens. Insulin use
		95% C.I. for beta				95% C.I. for beta						95% C.I. for beta				95% C.I. for beta
Proteoform	Beta	lower	upper	p-value	Beta	lower	upper	p-value		Proteoform	Beta	lower	upper	p-value	Beta	lower	upper	p-value
Apo-CIII0a	-6.56457	-13.3677	0.23853	0.0585918	-9.21574	-15.8736	-2.55791	0.00666827		Apo-CIII0a	-3.35636	-16.0919	9.37917	0.60548	-6.65941	-19.4204	6.10161	0.306394
Apo-CIII0c	0.805084	-3.52457	5.13474	0.715522	0.714802	-3.54597	4.97557	0.742299		Apo-CIII0c	0.902978	-7.03358	8.83953	0.82354	0.912163	-7.35015	9.17447	0.828712
Apo-CIII1	0.778001	-2.63607	4.19208	0.655134	0.183504	-3.14169	3.50869	0.913867		Apo-CIII1	0.334537	-5.964	6.63308	0.917089	-1.25158	-7.45925	4.95608	0.692721
Apo-CIII2	-0.665335	-3.30144	1.97077	0.620822	-0.281552	-2.83941	2.27631	0.829191		Apo-CIII2	-1.12249	-6.0936	3.84861	0.658078	-0.154989	-5.17225	4.86227	0.951721

## Sheet: Suppl Table 4
Supplementary Table 4. Association of Lipid lowering medication and insulin use with apo-CIII proteoforms in the DiaGene cohort
Bold for p<0.05; bold and underlined for p<0.05/4=0.013. Mean (and standard deviation). P-values are for use versus non-use of the mentioned medication.
	Lipid Meds					Insulin use
	Users		Non-users		p-value	Users		Non-users		p-value
Proteoform	Mean	SD	Mean	SD		Mean	SD	Mean	SD
Apo-CIII0a	0.0348799	0.0170283	0.0386166	0.0189929	0.000341212	0.035625	0.0184022	0.0362167	0.0174262	0.552319
Apo-CIII0c	0.11437	0.026578	0.113879	0.0260506	0.74187	0.113077	0.0261398	0.114742	0.0265275	0.261202
Apo-CIII1	0.669737	0.034906	0.673549	0.0371174	0.0579425	0.666956	0.0359921	0.672723	0.0353369	0.00389319
Apo-CIII2	0.214851	0.0448287	0.211283	0.0486608	0.183663	0.218698	0.045307	0.211487	0.0462405	0.0052344

## Sheet: Suppl Table 5
Supplementary Table 5. Associations of lead SNPs with prevalent complications of type 2 diabetes, sensitivity analyses.
Bold for p<0.05, bold and underlined for p<0.05/4=0.013
Retinopathy				Sens. Lipid Meds								Sens. Insulin use
				DiaGene				Hoorn DCS				DiaGene				Hoorn DCS
					95% C.I. for OR				95% C.I. for OR				95% C.I. for OR				95% C.I. for OR
uniqID	rsID (dbSNP build 146)	effect allele	reference allele	OR	lower	upper	p-value	OR	lower	upper	p-value	OR	lower	upper	p-value	OR	lower	upper	p-value
1:230294715:A:C	rs4846913	A	C	0.72174	0.559076	0.931731	0.0123328	0.926852	0.75251	1.14159	0.474931	0.86479	0.684582	1.09243	0.223053	0.936702	0.763041	1.14989	0.531947
1:230286016:C:T	rs35498929	T	C	0.837958	0.57583	1.21941	0.355686	0.886	0.638984	1.22851	0.467928	0.8595	0.607387	1.21626	0.392686	0.90918	0.65832	1.25563	0.56325
1:230416320:C:T	rs3213497	T	C	1.11844	0.782077	1.59946	0.539706	0.781357	0.560989	1.08829	0.144427	1.07735	0.764952	1.51733	0.669797	0.765477	0.552142	1.06124	0.108845
2:27686480:A:G	rs67086575	G	A	0.845113	0.589604	1.21135	0.359588	0.946042	0.711357	1.25815	0.702971	0.851104	0.60703	1.19332	0.349791	0.933315	0.702741	1.23954	0.633581
Nephropathy				Sens. Lipid Meds								Sens. Insulin use
				DiaGene				Hoorn DCS				DiaGene				Hoorn DCS
					95% C.I. for OR				95% C.I. for OR				95% C.I. for OR				95% C.I. for OR
uniqID	rsID (dbSNP build 146)	effect allele	reference allele	OR	lower	upper	p-value	OR	lower	upper	p-value	OR	lower	upper	p-value	OR	lower	upper	p-value
1:230294715:A:C	rs4846913	A	C	0.947322	0.75863	1.18295	0.632999	1.03221	0.902046	1.18115	0.644837	0.988335	0.794221	1.22989	0.916236	1.03361	0.904939	1.18057	0.626027
1:230286016:C:T	rs35498929	T	C	0.994775	0.724801	1.36531	0.974132	0.889497	0.72109	1.09723	0.27418	0.991347	0.726125	1.35344	0.956372	0.906819	0.73722	1.11544	0.354503
1:230416320:C:T	rs3213497	T	C	0.883818	0.639126	1.22219	0.455208	0.773577	0.626048	0.955872	0.017405	0.873912	0.632924	1.20666	0.412936	0.817409	0.66588	1.00342	0.0539337
2:27686480:A:G	rs67086575	G	A	0.867095	0.637791	1.17884	0.36281	1.11385	0.934552	1.32754	0.228557	0.860505	0.635532	1.16512	0.331434	1.12666	0.947396	1.33985	0.177391
Neuropathy				Sens. Lipid Meds								Sens. Insulin use
				DiaGene				Hoorn DCS				DiaGene				Hoorn DCS
					95% C.I. for OR				95% C.I. for OR				95% C.I. for OR				95% C.I. for OR
uniqID	rsID (dbSNP build 146)	effect allele	reference allele	OR	lower	upper	p-value	OR	lower	upper	p-value	OR	lower	upper	p-value	OR	lower	upper	p-value
1:230294715:A:C	rs4846913	A	C	1.25708	0.93647	1.68744	0.127754	NA	NA	NA	NA	1.25331	0.934563	1.68076	0.131563	NA	NA	NA	NA
1:230286016:C:T	rs35498929	T	C	1.35267	0.895495	2.04324	0.151158	NA	NA	NA	NA	1.31598	0.869559	1.99159	0.194003	NA	NA	NA	NA
1:230416320:C:T	rs3213497	T	C	1.18233	0.77853	1.79558	0.432075	NA	NA	NA	NA	1.18072	0.774989	1.79886	0.439324	NA	NA	NA	NA
2:27686480:A:G	rs67086575	G	A	0.978286	0.655607	1.45978	0.914389	NA	NA	NA	NA	1.02164	0.683083	1.52801	0.916969	NA	NA	NA	NA
Macrovascular complications				Sens. Lipid Meds								Sens. Insulin use
				DiaGene				Hoorn DCS				DiaGene				Hoorn DCS
					95% C.I. for OR				95% C.I. for OR				95% C.I. for OR				95% C.I. for OR
uniqID	rsID (dbSNP build 146)	effect allele	reference allele	OR	lower	upper	p-value	OR	lower	upper	p-value	OR	lower	upper	p-value	OR	lower	upper	p-value
1:230294715:A:C	rs4846913	A	C	1.11971	0.932373	1.34468	0.226135	1.04523	0.78626	1.38949	0.76072	1.10172	0.920165	1.3191	0.291704	1.06112	0.806486	1.39616	0.671735
1:230286016:C:T	rs35498929	T	C	0.951835	0.7341	1.23415	0.709531	1.2626	0.844027	1.88876	0.256474	0.910964	0.704758	1.17751	0.476379	1.28885	0.872456	1.90397	0.202443
1:230416320:C:T	rs3213497	T	C	0.950611	0.727065	1.24289	0.711159	1.19408	0.809623	1.7611	0.370933	0.99366	0.762654	1.29464	0.96242	1.23143	0.851952	1.77994	0.26805
2:27686480:A:G	rs67086575	G	A	0.986001	0.770251	1.26218	0.910907	0.827702	0.55634	1.23142	0.350842	0.945115	0.741474	1.20468	0.648445	0.859901	0.580428	1.27394	0.451647

## Sheet: Suppl Table 6
Supplementary Table 6. Associations of lead SNPs with incident micro- and macrovascular complications of type 2 diabetes, sensitivity analyses.
Bold for p<0.05, bold and underlined for p<0.05/4=0.013
				Sens. Lipid Meds								Sens. Insulin use
Retinopathy				DiaGene				Hoorn DCS				DiaGene				Hoorn DCS
					95% C.I. for HR				95% C.I. for HR				95% C.I. for HR				95% C.I. for HR
uniqID	rsID (dbSNP build 146)	effect allele	reference allele	HR	lower	upper	p-value	HR	lower	upper	p-value	HR	lower	upper	p-value	HR	lower	upper	p-value
1:230294715:A:C	rs4846913	A	C	0.895822	0.692451	1.15892	0.40239	1.08199	0.979157	1.19563	0.121963	0.959394	0.74981	1.22756	0.741682	1.10468	1.00096	1.21915	0.0478075
1:230286016:C:T	rs35498929	T	C	0.783004	0.528618	1.15981	0.222334	1.10376	0.957257	1.27268	0.174233	0.714395	0.484678	1.05299	0.0892979	1.11378	0.965872	1.28434	0.138256
1:230416320:C:T	rs3213497	T	C	0.738691	0.494128	1.1043	0.139847	0.849985	0.731578	0.987557	0.0337077	0.74981	0.502004	1.11994	0.159547	0.839348	0.723405	0.973874	0.0209432
2:27686480:A:G	rs67086575	G	A	0.865805	0.619975	1.20911	0.397757	1.04813	0.920222	1.19382	0.478979	0.925148	0.655577	1.30557	0.657972	1.02268	0.897978	1.1647	0.735334
				Sens. Lipid Meds								Sens. Insulin use
Nephropathy				DiaGene				Hoorn DCS				DiaGene				Hoorn DCS
					95% C.I. for HR				95% C.I. for HR				95% C.I. for HR				95% C.I. for HR
uniqID	rsID	effect allele	reference allele	HR	lower	upper	p-value	HR	lower	upper	p-value	HR	lower	upper	p-value	HR	lower	upper	p-value
1:230294715:A:C	rs4846913	A	C	0.877154	0.70687	1.08846	0.233948	0.981484	0.897309	1.07356	0.682895	0.861941	0.696225	1.0671	0.172635	0.990243	0.906372	1.08187	0.828094
1:230286016:C:T	rs35498929	T	C	1.08065	0.797652	1.46405	0.61662	0.967682	0.84443	1.10892	0.636501	1.0462	0.77131	1.41905	0.771526	0.953513	0.832334	1.09234	0.492447
1:230416320:C:T	rs3213497	T	C	1.06653	0.793859	1.43287	0.668957	0.930004	0.814621	1.06173	0.282962	1.0717	0.797519	1.44014	0.646021	0.93056	0.816303	1.06081	0.281588
2:27686480:A:G	rs67086575	G	A	0.973823	0.728032	1.30259	0.858149	0.976735	0.865168	1.10269	0.703659	0.961548	0.718094	1.28754	0.792366	0.986417	0.875087	1.11191	0.822892
				Sens. Lipid Meds								Sens. Insulin use
Neuropathy				DiaGene				Hoorn DCS				DiaGene				Hoorn DCS
					95% C.I. for HR				95% C.I. for HR				95% C.I. for HR				95% C.I. for HR
uniqID	rsID	effect allele	reference allele	HR	lower	upper	p-value	HR	lower	upper	p-value	HR	lower	upper	p-value	HR	lower	upper	p-value
1:230294715:A:C	rs4846913	A	C	1.00478	0.79377	1.27189	0.96836	NA	NA	NA	NA	1.04582	0.831095	1.31601	0.70241	NA	NA	NA	NA
1:230286016:C:T	rs35498929	T	C	1.27265	0.906408	1.78687	0.163789	NA	NA	NA	NA	1.25711	0.896169	1.76343	0.185135	NA	NA	NA	NA
1:230416320:C:T	rs3213497	T	C	0.976794	0.683698	1.39554	0.897362	NA	NA	NA	NA	0.970319	0.680672	1.38322	0.867715	NA	NA	NA	NA
2:27686480:A:G	rs67086575	G	A	0.853536	0.612613	1.18921	0.349329	NA	NA	NA	NA	0.850309	0.611205	1.18295	0.335779	NA	NA	NA	NA
				Sens. Lipid Meds								Sens. Insulin use
Cardiovascular disease				DiaGene				Hoorn DCS				DiaGene				Hoorn DCS
					95% C.I. for HR				95% C.I. for HR				95% C.I. for HR				95% C.I. for HR
uniqID	rsID	effect allele	reference allele	HR	lower	upper	p-value	HR	lower	upper	p-value	HR	lower	upper	p-value	HR	lower	upper	p-value
1:230294715:A:C	rs4846913	A	C	0.942273	0.667868	1.32942	0.73493	0.998417	0.871939	1.14324	0.981707	1.00546	0.718045	1.40793	0.97472	1.01991	0.89215	1.16597	0.772771
1:230286016:C:T	rs35498929	T	C	0.910549	0.553541	1.49781	0.712116	1.15091	0.947231	1.39839	0.15724	0.933618	0.574573	1.51703	0.781527	1.13136	0.931749	1.37373	0.212701
1:230416320:C:T	rs3213497	T	C	1.38216	0.861006	2.21876	0.180167	0.870251	0.70707	1.07109	0.189611	1.29663	0.813648	2.06632	0.274578	0.882293	0.719477	1.08195	0.228907
2:27686480:A:G	rs67086575	G	A	0.690508	0.401618	1.1872	0.180457	1.0033	0.836333	1.20361	0.971685	0.628355	0.365435	1.08044	0.0929188	0.985054	0.82195	1.18052	0.87048
